# Supplementary material for: Neglected Fractures of the Lateral Humeral Condyle in Children; Which Treatment for Which Condition?
Source: Children (Basel). 2021 Jan 18;8(1):56. doi: 10.3390/children8010056 (PMC7830377; doi:10.3390/children8010056)
Supplement: Supplementary file 1 [file children-08-00056-s001.zip]

Archive with 3 entries (3 files):
- table 1 Suppl..docx
- table 2 suppl..docx
- table 3 supplementary.docx
